# Supplementary material for: The Prognostic Value of Eight Comorbidity Indices in Older Patients with Cancer: The ELCAPA Cohort Study
Source: Cancers (Basel). 2022 Apr 29;14(9):2236. doi: 10.3390/cancers14092236 (PMC9105640; doi:10.3390/cancers14092236)
Supplement: Supplementary file 1 [file cancers-14-02236-s001.zip]

Archive with 1 entries (1 files):
- cancers-1687513-supplementary.pdf
